# Supplementary material for: Reassessing the Evolutionary Relationships of Eriobotrya and Rhaphiolepis (Rosaceae): Evidence from Micromorphology, Complete Nuclear Ribosomal DNA and Mitochondrial Genomic Data
Source: Biology (Basel). 2025 Dec 4;14(12):1740. doi: 10.3390/biology14121740 (PMC12731197; doi:10.3390/biology14121740)
Supplement: Supplementary file 1 [file biology-14-01740-s001.zip]

Archive with 21 entries (21 files):
- Figure S1..jpg
- Figure S10..jpg
- Figure S11..png
- Figure S12..jpg
- Figure S13..jpg
- Figure S2..jpg
- Figure S3..jpg
- Figure S4..jpg
- Figure S5..jpg
- Figure S6..jpg
- Figure S7..jpg
- Figure S8..jpg
- Figure S9..jpg
- Table S1..xlsx
- Table S2..xlsx
- Table S5..xlsx
- Table S6..xlsx
- Table S8..xlsx
- Table S7..xlsx
- Table S3..xlsx
- Table S4..xlsx
