# Supplementary material for: Reassessing the Evolutionary Relationships of Eriobotrya and Rhaphiolepis (Rosaceae): Evidence from Micromorphology, Complete Nuclear Ribosomal DNA and Mitochondrial Genomic Data
Source: Biology (Basel). 2025 Dec 4;14(12):1740. doi: 10.3390/biology14121740 (PMC12731197; doi:10.3390/biology14121740)
Supplement: Supplementary file 1 [file biology-14-01740-s001.zip › Table S1..xlsx]

## Sheet: Table S1
Table S1. Summary of studied samples included in this study. Number in parentheses indicates the estimated total number of species described in each genus. Number near parentheses indicates the sampling in this study.
Genus	Accessions for nrDNA	Included species	Accessions for mtDNA	Included species	Geography
Eriobotrya	32	25(36)	25	25(36)	AS
Rhaphiolepis	21	14(15)	13	13(15)	AS
Phippsiomeles	3	3(5)			AS
Stranvaesia	3	3(4)			AS
Malus			2	2(39)	AS
Pyrus			2	2(75)	AS
Biogeographic regions: AS = Asia
