# Supplementary material for: Reassessing the Evolutionary Relationships of Eriobotrya and Rhaphiolepis (Rosaceae): Evidence from Micromorphology, Complete Nuclear Ribosomal DNA and Mitochondrial Genomic Data
Source: Biology (Basel). 2025 Dec 4;14(12):1740. doi: 10.3390/biology14121740 (PMC12731197; doi:10.3390/biology14121740)
Supplement: Supplementary file 1 [file biology-14-01740-s001.zip › Table S2..xlsx]

## Sheet: Table S2
Table S2. Information on all species included in this study.
Family	Tribe	Genus	Species	Accessions No.	Sampling date	Location	Voucher	Herbarium	Tissue	Sources
Rosaceae	Maleae	Eriobotrya	Eriobotrya bengalensis (Roxb.) Kurz	SAMN51733181	30.1.2024	Yunnan	YBN0005a	NJTC	leaves	This study
Rosaceae	Maleae	Eriobotrya	Eriobotrya bengalensis f. angustifolia (Cardot) J.E.Vidal	SAMN51733182	27.1.2024	Yunnan	YKN0003a	NJTC	leaves	This study
Rosaceae	Maleae	Eriobotrya	Eriobotrya cavaleriei (H.Lév.) Rehder	SAMN51733183	5.2.2024	Chongqing	SCB0001a	NJTC	leaves	This study
Rosaceae	Maleae	Eriobotrya	Eriobotrya cavaleriei (H.Lév.) Rehder	NCBI	11.3.2015	Hunan	2585	PE	leaves	Liu et al. (2020)
Rosaceae	Maleae	Eriobotrya	Eriobotrya crassifolia Q.Fan, S.F.Chen & K.K.Meng	SAMN51733184	27.1.2022	Yunnan	19580	SYS	leaves	This study
Rosaceae	Maleae	Eriobotrya	Eriobotrya × daduheensis H.Z.Zhang ex W.B.Liao, Q.Fan & M.Y.Ding	SAMN51733185	11.1985	Sichuan	85018	CDBI	leaves	This study
Rosaceae	Maleae	Eriobotrya	Eriobotrya deflexa (Hemsl.) Nakai	SAMN51733186	30.1.2024	Yunnan	YBN0009a	NJTC	leaves	This study
Rosaceae	Maleae	Eriobotrya	Eriobotrya deflexa (Hemsl.) Nakai	NCBI	25.7.2018	Guangdong	201818	PE	leaves	Liu et al. (2020)
Rosaceae	Maleae	Eriobotrya	Eriobotrya elliptica Lindl.	SAMN51733187	31.7.2023	Xizang	YLZB7814	NJTC	leaves	This study
Rosaceae	Maleae	Eriobotrya	Eriobotrya fragrans Champ. ex Benth.	SAMN51733188	29.1.2024	Yunnan	YBN0008a	NJTC	leaves	This study
Rosaceae	Maleae	Eriobotrya	Eriobotrya henryi Nakai	SAMN51733189	28.1.2024	Yunnan	YKN0007a	NJTC	leaves	This study
Rosaceae	Maleae	Eriobotrya	Eriobotrya henryi Nakai	NCBI	21.3.1991	Yunnan	91-002	PE	leaves	Liu et al. (2020)
Rosaceae	Maleae	Eriobotrya	Eriobotrya hookeriana Decne.	SAMN51733190	31.3.1986	Bhutan	3885	PE	leaves	This study
Rosaceae	Maleae	Eriobotrya	Eriobotrya japonica (Thunb.) Lindl.	SAMN51733191	27.1.2024	Yunnan	YBN00013a	NJTC	leaves	This study
Rosaceae	Maleae	Eriobotrya	Eriobotrya japonica (Thunb.) Lindl.	NCBI	25.7.2018	Guangdong	201819	PE	leaves	Liu et al. (2020)
Rosaceae	Maleae	Eriobotrya	Eriobotrya laoshanica W.B.Liao, Q.Fan & S.F.Chen	SAMN51733192	30.10.2015	Yunnan	13901	NJTC	leaves	This study
Rosaceae	Maleae	Eriobotrya	Eriobotrya malipoensis K.C.Kuan	SAMN51733193	30.1.2024	Yunnan	YBN00014	NJTC	leaves	This study
Rosaceae	Maleae	Eriobotrya	Eriobotrya malipoensis K.C.Kuan	NCBI	15.11.1989	Guangxi	893033	PE	leaves	Liu et al. (2020)
Rosaceae	Maleae	Eriobotrya	Eriobotrya obovata W.W.Sm.	SAMN51733194	4.2.1987	Yunnan	870204	CDBI	leaves	This study
Rosaceae	Maleae	Eriobotrya	Eriobotrya obovata W.W.Sm.	NCBI	6.4.1957	Yunnan	580	PE	leaves	Liu et al. (2020)
Rosaceae	Maleae	Eriobotrya	Eriobotrya petiolata Hook.f.	SAMN51733196	12.5.1984	Bhutan	1664	PE	leaves	This study
Rosaceae	Maleae	Eriobotrya	Eriobotrya prinoides Rehder & E.H.Wilson	SAMN51733195	27.1.2024	Yunnan	YBN0006	NJTC	leaves	This study
Rosaceae	Maleae	Eriobotrya	Eriobotrya salwinensis Hand.-Mazz.	NCBI	23.6.1982	Yunnan	7390	PE	leaves	Liu et al. (2020)
Rosaceae	Maleae	Eriobotrya	Eriobotrya seguinii (H.Lév.) Cardot ex Guillaumin	SAMN51733197	5.6.2021	Guangxi	ZYA00256	CDBI	leaves	This study
Rosaceae	Maleae	Eriobotrya	Eriobotrya seguinii (H.Lév.) Cardot ex Guillaumin	NCBI	12.6.1960	Guizhou	4328	PE	leaves	Liu et al. (2020)
Rosaceae	Maleae	Eriobotrya	Eriobotrya serrata J.E.Vidal	SAMN51733198	30.1.2024	Yunnan	YBN00010a	NJTC	leaves	This study
Rosaceae	Maleae	Eriobotrya	Eriobotrya tengyuehensis W.W.Sm.	SAMN51733199	20.10.2019	Yunnan	WS0874	CDBI	leaves	This study
Rosaceae	Maleae	Eriobotrya	Eriobotrya sp1	SAMN51733200	30.1.2024	Yunnan	YBN0001	NJTC	leaves	This study
Rosaceae	Maleae	Eriobotrya	Eriobotrya sp2	SAMN51733201	30.1.2025	Yunnan	YBN0002a	NJTC	leaves	This study
Rosaceae	Maleae	Eriobotrya	Eriobotrya sp3	SAMN51733202	30.1.2026	Yunnan	YBN0003a	NJTC	leaves	This study
Rosaceae	Maleae	Eriobotrya	Eriobotrya sp4	SAMN51733203	30.1.2027	Yunnan	YBN00011a	NJTC	leaves	This study
Rosaceae	Maleae	Eriobotrya	Eriobotrya sp5	SAMN51733204	30.1.2028	Yunnan	YBN00012a	NJTC	leaves	This study
Rosaceae	Maleae	Rhaphiolepis	Rhaphiolepis × delacourii André	SAMN51733205	26.4.2024	Hubei	HWN0002	NJTC	leaves	This study
Rosaceae	Maleae	Rhaphiolepis	Rhaphiolepis ferruginea F.P.Metcalf	NCBI	18.4.2014	Guangxi	P1900-3	PE	leaves	Liu et al. (2020)
Rosaceae	Maleae	Rhaphiolepis	Rhaphiolepis ferruginea var. serrata F.P.Metcalf	SAMN51733206	10.8.2022	Guangdong	DSW3082	CDBI	leaves	This study
Rosaceae	Maleae	Rhaphiolepis	Rhaphiolepis indica (L.) Lindl.	SAMN51733207	30.1.2024	Yunnan	SJN0016a	NJTC	leaves	This study
Rosaceae	Maleae	Rhaphiolepis	Rhaphiolepis indica (L.) Lindl.	NCBI	6.11.2015	Fujian	2592	PE	leaves	Liu et al. (2020)
Rosaceae	Maleae	Rhaphiolepis	Rhaphiolepis indica var. shilanensis Yuen P.Yang & H.Y.Liu	SAMN51733208	5.9.1998	Taiwan	3476	IBSC	leaves	This study
Rosaceae	Maleae	Rhaphiolepis	Rhaphiolepis indica var. tashiroi Hayata	SAMN51733209	30.9.1995	Taiwan	116	CDBI	leaves	This study
Rosaceae	Maleae	Rhaphiolepis	Rhaphiolepis impressivena (Masam.) S.S.Ying	SAMN51733210	3.4.1991	Taiwan	5470	PE	leaves	This study
Rosaceae	Maleae	Rhaphiolepis	Rhaphiolepis impressivena (Masam.) S.S.Ying	NCBI	17.4.2002	Taiwan	11873	PE	leaves	Liu et al. (2020)
Rosaceae	Maleae	Rhaphiolepis	Rhaphiolepis jiulongjiangensis P.C.Huang & K.M.Li	SAMN51733211	29.3.2014	Fujian	20140329	AU	leaves	This study
Rosaceae	Maleae	Rhaphiolepis	Rhaphiolepis lanceolata Hu	SAMN51733212	13.6.2023	Hainan	3447	NJTC	leaves	This study
Rosaceae	Maleae	Rhaphiolepis	Rhaphiolepis lanceolata Hu	NCBI	18.6.2015	Guangxi	2153	PE	leaves	Liu et al. (2020)
Rosaceae	Maleae	Rhaphiolepis	Rhaphiolepis major Cardot	SAMN51733213	29.7.2020	Jiangxi	1352	NJTC	leaves	This study
Rosaceae	Maleae	Rhaphiolepis	Rhaphiolepis major Cardot	NCBI	25.4.1981	Fujian	2188	PE	leaves	Liu et al. (2020)
Rosaceae	Maleae	Rhaphiolepis	Rhaphiolepis salicifolia Lindl.	SAMN51733214	18.5.2024	Guangdong	GDN0001a	NJTC	leaves	This study
Rosaceae	Maleae	Rhaphiolepis	Rhaphiolepis salicifolia Lindl.	NCBI	25.7.2018	Guangdong	201815	PE	leaves	Liu et al. (2020)
Rosaceae	Maleae	Rhaphiolepis	Rhaphiolepis umbellata (Thunb.) Makino 1	SAMN51733215	22.11.2023	Zhejiang	4240	NJTC	leaves	This study
Rosaceae	Maleae	Rhaphiolepis	Rhaphiolepis umbellata (Thunb.) Makino 2	SAMN51733216	26.4.2024	Hubei	HWN0001	NJTC	leaves	This study
Rosaceae	Maleae	Rhaphiolepis	Rhaphiolepis umbellata (Thunb.) Makino	NCBI	31.5.2014	Zhejiang	1951	PE	leaves	Liu et al. (2020)
Rosaceae	Maleae	Rhaphiolepis	Rhaphiolepis umbellata var. liukiuensis Koidz.	SAMN51733217	3.4.2004	Japan	11206	CDBI	leaves	This study
Rosaceae	Maleae	Rhaphiolepis	Rhaphiolepis wuzhishanensis W.B.Liao, R.H.Miau & Q.Fan	SAMN51733218	4.4.2013	Hainan	20130404	AU	leaves	This study
Outgroups
Family	Tribes	Genera	Species		Sampling date	Location	Voucher	Herbarium	Tissue	Sources
Rosaceae	Maleae	Phippsiomeles	Phippsiomeles matudae (Lundell) B.B.Liu & J.Wen						leaves	NCBI
Rosaceae	Maleae	Phippsiomeles	Phippsiomeles mexicana (Baill.) B.B.Liu & J.Wen						leaves	NCBI
Rosaceae	Maleae	Phippsiomeles	Phippsiomeles microcarpa subsp. hintonii (J.B.Phipps) B.B.Liu & J.Wen						leaves	NCBI
Rosaceae	Maleae	Stranvaesia nussia	Stranvaesia bodinieri (H.Lév.) B.B.Liu & J.Wen						leaves	NCBI
Rosaceae	Maleae	Stranvaesia nussia	Stranvaesia nussia (Buch.-Ham. ex D.Don) Decne.						leaves	NCBI
Rosaceae	Maleae	Stranvaesia nussia	Stranvaesia oblanceolata (Rehder & E.H.Wilson) Stapf						leaves	NCBI
Rosaceae	Maleae	Malus	Malus sieversii (Ledeb.) M.Roem.						leaves	NCBI
Rosaceae	Maleae	Malus	Malus sylvestris (L.) Mill.						leaves	NCBI
Rosaceae	Maleae	Pyrus	Pyrus betulifolia Bunge						leaves	NCBI
Rosaceae	Maleae	Pyrus	Pyrus communis L.						leaves	NCBI
Reference
Liu, B.B., Liu, G.N., Hong, D.Y., et al., 2020. Eriobotrya belongs to Rhaphiolepis (Maleae, Rosaceae): Evidence from chloroplast genome and nuclear Ribosomal DNA Data. Front. Plant Sci. 10, 1731.
Abrreviation Herbarium Code
AU: Herbarium of the College of Life Sciences, Xiamen University
CDBI: Herbarium of the Chengdu Institute of Biology, Chinese Academy of Sciences
IBSC: Herbarium of South China Botanical Garden, Chinese Academy of Sciences
PE: Herbarium of the Institute of Botany, Chinese Academy of Sciences
SYS: Sun Yat-sen University Herbarium
