# Supplementary material for: Reassessing the Evolutionary Relationships of Eriobotrya and Rhaphiolepis (Rosaceae): Evidence from Micromorphology, Complete Nuclear Ribosomal DNA and Mitochondrial Genomic Data
Source: Biology (Basel). 2025 Dec 4;14(12):1740. doi: 10.3390/biology14121740 (PMC12731197; doi:10.3390/biology14121740)
Supplement: Supplementary file 1 [file biology-14-01740-s001.zip › Table S5..xlsx]

## Sheet: Table S5
Table S5. Individual mitochondrial genes, nucleotide diversity and GC contents in this study.
Genes	Start	End	Nucleotide divesity (Pi)	GC Content (%)
nad5	1	2023	0.044081	41.41
atp1	15982	17605	0.470952	45.24
cob	17605	18793	0.029236	41.35
nad7	18793	20062	0.013014	44.28
nad7	20062	21244	0.500983	44.38
atp6	21244	22531	0.078241	38.37
rps4	22531	23734	0.128197	40.11
NA,nad1	23734	24745	0.13395	42.18
cox2	24745	25693	0.032419	41.34
ccmC	25693	26626	0.057754	43.22
C3258_p30,mttB	26626	27493	0.100678	42.64
matR	2023	4000	0.013642	52.12
rpl2	27493	28507	0.079206	49.33
cox3	28507	29302	0.046207	43.85
ORF300,ORF369	29302	30412	0.451459	52.47
ORF230	30412	31102	0.496566	47.44
atp6	31102	31870	0.46779	37.45
rps1	31870	32539	0.128695	44.04
ccmB	32539	33187	0.004933	41.24
nad6	33187	33802	0.013294	40.08
nad1	33802	34414	0.499152	43.7
ORF216,ORF219	34414	35071	0.495827	47.33
ccmFN,ccmFn	4000	5779	0.009589	46.77
atp4	35071	35680	0.04507	41.52
nad9	35680	36250	0.030627	41.13
nad6	36250	36865	0.498854	40.04
sdh4	36865	37699	0.518555	41.3
rpl5	37699	38254	0.335748	43.29
sdh4	38254	38836	0.157667	38.7
atp8	38836	39328	0.059749	41.17
rps12	39328	39820	0.24102	43.99
rpl10	39820	40402	0.231826	42.74
rnaseH	40402	40861	0.501078	45.69
rps3	5779	8326	0.038936	42.4
rps7	40861	41305	0.469033	42.4
rpl16	41305	41809	0.447942	45.66
rps12	41809	42184	0.497848	43.72
nad3	42184	42538	0.026412	40.26
rps13	42538	42886	0.08851	38.55
mttB	42886	43231	0.503469	43.76
sdh3	43231	43555	0.456597	36.99
nad4L	43555	43855	0.061534	34.38
atp9	43855	44194	0.03958	44.79
rps19	44194	44479	0.131295	36.73
cox1	8326	9931	0.011427	43.05
rps14	44479	44701	0.419544	39.63
atp9	44701	45031	0.424548	44.89
rps14	45031	45361	0.395703	43.06
atp1	9931	11473	0.014621	45.06
nad4	11473	12985	0.00871	40.65
nad2	12985	14476	0.061452	39.7
ccmFC,ccmFc	14476	15982	0.019224	47.04
