# Supplementary material for: Reassessing the Evolutionary Relationships of Eriobotrya and Rhaphiolepis (Rosaceae): Evidence from Micromorphology, Complete Nuclear Ribosomal DNA and Mitochondrial Genomic Data
Source: Biology (Basel). 2025 Dec 4;14(12):1740. doi: 10.3390/biology14121740 (PMC12731197; doi:10.3390/biology14121740)
Supplement: Supplementary file 1 [file biology-14-01740-s001.zip › Table S6..xlsx]

## Sheet: Table S6
Table S6. Eigenvalues and cumulative variances for 2 major factors obtained from PCA analysis and 26 variables for each factor within Eriobotrya and Rhaphiolepis.
No.	Code	Variables	PC1	PC2
		% variences	39.86	13.432
		Eigenvalues	10.3635	3.49227
1*	LS	Leaf length	-0.22141	0.060325
2*	LW	Leaf Width	-0.21483	-0.028049
3*	UECS	Upper Surface Epidermal Cell Shape	0.12028	0.4553
4*	UACW	Upper Surface Anticlinal Wall	0.12766	0.41552
5*	UCFP	Upper Surface Cuticular Folding Pattern	0.15371	0.42838
6*	UPCW	Upper Surface Periclinal Wall	0.14516	0.37077
7*	UP	Upper Surface Papillae	0.0607119	-0.01817
8*	UBT	Upper Surface Base of Fallen Trichome	-0.048218	0.03943
9*	UWD	Upper Surface Epicuticlar Wax Deposits	0.096037	0.051693
10*	LECS	Lower Surface Epidermal Cell Shape	-0.17079	0.15038
11*	LACW	Lower Surface Anticlinal Wall	-0.1764	0.27642
12*	LPCW	Lower Surface Periclinal Wall	-0.10221	0.28341
13*	LBT	Lower Surface Base of Fallen Trichome	0.022055	-0.12455
14*	LNGT	Lower Surface Non-grandular Trichome	0.040022	-9.7803
15*	LSDi	Lower Surface Stomata distribution	0.29007	-0.046337
16*	LWD	Lower Surface Epiculticular Wax Deposits	0.081939	-0.021411
17*	PSL	Primary Stomata Length	0.26391	-0.029271
18*	PSW	Primary Stomata width	0.2592	-0.075878
19*	PSOLL	Primary Stomata Outer Ledge Aperture Length	0.24782	-0.027539
20*	PSOLW	Primary Stomata Outer Ledge Aperture Width	0.2489	-0.021319
21*	SSL	Secondary Stomata Length	0.28345	0.0088941
22*	SSW	Secondary Stomata Width	0.28668	-0.088863
23*	SSE	Secondary Stomata Ridge Rim Width	0.2574	-0.039958
24*	SSOLL	Secondary Stomata Outer Ledge Aperture Length	0.28145	-0.0060422
25*	SSOLW	Secondary Stomata Outer Ledge Aperture Width	0.27984	-0.046796
26*	LSDe	Lower Surface number of stomata per µm2	0.062893	-0.27018
* indicates numbers of 26 micro-morpholigical variables
