# Supplementary material for: Reassessing the Evolutionary Relationships of Eriobotrya and Rhaphiolepis (Rosaceae): Evidence from Micromorphology, Complete Nuclear Ribosomal DNA and Mitochondrial Genomic Data
Source: Biology (Basel). 2025 Dec 4;14(12):1740. doi: 10.3390/biology14121740 (PMC12731197; doi:10.3390/biology14121740)
Supplement: Supplementary file 1 [file biology-14-01740-s001.zip › Table S8..xlsx]

## Sheet: Table S8
Table S8. Eigenvalues and cumulative variances for 2 major factors obtained from PCA analysis and 9 quantitative stomatal variables for each factor within Eriobotrya and Rhaphiolepis.
No.	Code	Variables	PC1	PC2
		% variences	83.352	6.6857
		Eigenvalues	7.50166	0.601712
1*	PSL	Primary Stomata Length	0.32602	0.35049
2*	PSW	Primary Stomata width	0.34059	0.24394
3*	PSOLL	Primary Stomata Outer Ledge Aperture Length	0.31768	0.53743
4*	PSOLW	Primary Stomata Outer Ledge Aperture Width	0.31279	0.32152
5*	SSL	Secondary Stomata Length	0.34582	-0.36744
6*	SSW	Secondary Stomata Width	0.34933	-0.22666
7*	SSE	Secondary Stomata Ridge Rim Width	0.32029	-0.33477
8*	SSOLL	Secondary Stomata Outer Ledge Aperture Length	0.3352	-0.33437
9*	SSOLW	Secondary Stomata Outer Ledge Aperture Width	0.34984	-0.1232
* indicates numbers of 9 stomatal morpholigical variables
