# Supplementary material for: Reassessing the Evolutionary Relationships of Eriobotrya and Rhaphiolepis (Rosaceae): Evidence from Micromorphology, Complete Nuclear Ribosomal DNA and Mitochondrial Genomic Data
Source: Biology (Basel). 2025 Dec 4;14(12):1740. doi: 10.3390/biology14121740 (PMC12731197; doi:10.3390/biology14121740)
Supplement: Supplementary file 1 [file biology-14-01740-s001.zip › Table S7..xlsx]

## Sheet: Table 7
Table S7. Statistical analysis of 9 quantitative stomatal variables within Eriobotrya and Rhaphiolepis species.
No.			Sum of Squares	df	Mean Square	F	Siq.
1	PSL	Between Groups	2122.74	27	78.62	28.413	0.001
		Within Groups	154.953	56	2.767
		Total	2277.69	83
2	PSW	Between Groups	2545.77	27	94.288	61.244	0.001
		Within Groups	86.215	56	1.54
		Total	2631.99	83
3	PSOLL	Between Groups	1500.6	27	55.578	29.43	0.001
		Within Groups	105.754	56	1.888
		Total	1606.36	83
4	PSOLW	Between Groups	1351.95	27	50.072	26.926	0.001
		Within Groups	104.139	56	1.86
		Total	1456.09	83
5	SSL	Between Groups	2610.15	31	84.198	31.285	0.001
		Within Groups	172.245	64	2.691
		Total	2782.4	95
6	SSW	Between Groups	2468.4	31	79.626	42.577	0.001
		Within Groups	119.689	64	1.87
		Total	2588.09	95
7	SSE	Between Groups	71.072	31	2.293	21.833	0.001
		Within Groups	6.721	64	0.105
		Total	77.793	95
8	SSOLL	Between Groups	1727.47	31	55.725	28.64	0.001
		Within Groups	124.525	64	1.946
		Total	1851.99	95
9	SSOLW	Between Groups	1268.59	31	40.922	29.018	0.001
		Within Groups	90.254	64	1.41
		Total	1358.85	95
Siq.: Significance level of p < 0.05
