# Supplementary material for: Reassessing the Evolutionary Relationships of Eriobotrya and Rhaphiolepis (Rosaceae): Evidence from Micromorphology, Complete Nuclear Ribosomal DNA and Mitochondrial Genomic Data
Source: Biology (Basel). 2025 Dec 4;14(12):1740. doi: 10.3390/biology14121740 (PMC12731197; doi:10.3390/biology14121740)
Supplement: Supplementary file 1 [file biology-14-01740-s001.zip › Table S3..xlsx]

## Sheet: Table S3
Table S3. Species and sequence information from NCBI used to construct nuclear phylogeny in this study.
Family	Subfamily	Tribe	Genus	Species	Accessions
Rosaceae	Amygdaloideae	Maleae	Eriobotrya	Eriobotrya cavaleriei (H.Lév.) Rehder	MN215982
Rosaceae	Amygdaloideae	Maleae	Eriobotrya	Eriobotrya deflexa (Hemsl.) Nakai	MN215978
Rosaceae	Amygdaloideae	Maleae	Eriobotrya	Eriobotrya henryi Nakai	MN577914
Rosaceae	Amygdaloideae	Maleae	Eriobotrya	Eriobotrya japonica (Thunb.) Lindl.	MN577911
Rosaceae	Amygdaloideae	Maleae	Eriobotrya	Eriobotrya malipoensis K.C.Kuan	MN577915
Rosaceae	Amygdaloideae	Maleae	Eriobotrya	Eriobotrya obovata W.W.Sm.	MN577916
Rosaceae	Amygdaloideae	Maleae	Eriobotrya	Eriobotrya salwinensis Hand.-Mazz.	MN577918
Rosaceae	Amygdaloideae	Maleae	Eriobotrya	Eriobotrya seguinii (H.Lév.) Cardot ex Guillaumin	MN577919
Rosaceae	Amygdaloideae	Maleae	Rhaphiolepis	Rhaphiolepis ferruginea F.P.Metcalf	MN577899
Rosaceae	Amygdaloideae	Maleae	Rhaphiolepis	Rhaphiolepis indica (L.) Lindl.	MN577897
Rosaceae	Amygdaloideae	Maleae	Rhaphiolepis	Rhaphiolepis impressivena (Masam.) S.S.Ying	MN577921
Rosaceae	Amygdaloideae	Maleae	Rhaphiolepis	Rhaphiolepis lanceolata Hu	MN577900
Rosaceae	Amygdaloideae	Maleae	Rhaphiolepis	Rhaphiolepis major Cardot	MN577922
Rosaceae	Amygdaloideae	Maleae	Rhaphiolepis	Rhaphiolepis salicifolia Lindl.	MN577910
Rosaceae	Amygdaloideae	Maleae	Rhaphiolepis	Rhaphiolepis umbellata (Thunb.) Makino	MN577901
Rosaceae	Amygdaloideae	Maleae	Phippsiomeles	Phippsiomeles matudae (Lundell) B.B.Liu & J.Wen	MN216001
Rosaceae	Amygdaloideae	Maleae	Phippsiomeles	Phippsiomeles mexicana (Baill.) B.B.Liu & J.Wen	MN216002
Rosaceae	Amygdaloideae	Maleae	Phippsiomeles	Phippsiomeles microcarpa subsp. hintonii (J.B.Phipps) B.B.Liu & J.Wen	MN216000
Rosaceae	Amygdaloideae	Maleae	Stranvaesia nussia	Stranvaesia bodinieri (H.Lév.) B.B.Liu & J.Wen	MN216019
Rosaceae	Amygdaloideae	Maleae	Stranvaesia nussia	Stranvaesia nussia (Buch.-Ham. ex D.Don) Decne.	MN215989
Rosaceae	Amygdaloideae	Maleae	Stranvaesia nussia	Stranvaesia oblanceolata (Rehder & E.H.Wilson) Stapf	MN216023
Species information was to construct mitochondrial phylogeny from NCBI in this study.
Family	Subfamily	Tribe	Genus	Species	Accessions
Rosaceae	Amygdaloideae	Maleae	Eriobotrya	Eriobotrya japonica (Thunb.) Lindl.	NC_045228
Rosaceae	Amygdaloideae	Maleae	Malus	Malus sieversii (Ledeb.) M.Roem.	NC_065225
Rosaceae	Amygdaloideae	Maleae	Malus	Malus sylvestris (L.) Mill.	NC_065226
Rosaceae	Amygdaloideae	Maleae	Pyrus	Pyrus betulifolia Bunge	MW080658
Rosaceae	Amygdaloideae	Maleae	Pyrus	Pyrus communis L.	NC_065229
