# Supplementary material for: Reassessing the Evolutionary Relationships of Eriobotrya and Rhaphiolepis (Rosaceae): Evidence from Micromorphology, Complete Nuclear Ribosomal DNA and Mitochondrial Genomic Data
Source: Biology (Basel). 2025 Dec 4;14(12):1740. doi: 10.3390/biology14121740 (PMC12731197; doi:10.3390/biology14121740)
Supplement: Supplementary file 1 [file biology-14-01740-s001.zip › Table S4..xlsx]

## Sheet: Table S4
Table S4. Micro-morphological variables of Eriobotrya and Rhaphiolepis.
No.	Taxon	LS	LW	UECS	UACW	UCFP	UPCW	UP	UBT	UWD	LECS	LACW	LPCW	LBT	LNGT	LSDi	LWD	PSL	PSW	PSOLL	PSOLW	SSL	SSW	SSE	SSOLL	SSOLW	LSDe
1	Eriobotrya bengalensis (Roxb.) Kurz	2	1	0	0	0	0	0	1	0	2	0	0	1	1	0	2	0	0	0	1	0	0	0	0	0	0
2	Eriobotrya bengalensis f. angustifolia (Cardot) J.E.Vidal	1	1	0	0	0	0	0	0	0	2	0	0	0	1	0	3	0	1	0	1	0	0	1	0	0	1
3	Eriobotrya condaoensis X.F.Gao, Idrees & T.V.Do	1	1	0	0	0	0	1	1	1	2	0	0	1	1	0	1	0	0	0	0	0	0	0	0	0	2
4	Eriobotrya deflexa (Hemsl.) Nakai	2	1	0	0	0	0	1	0	1	2	0	0	0	0	0	1	1	1	1	1	1	0	2	0	0	0
5	Eriobotrya elliptica Lindl.	2	1	0	0	0	0	0	0	2	2	1	1	1	1	0	1	0	0	1	0	0	0	0	0	0	2
6	Eriobotrya fragrans Champ. ex Benth.	1	1	0	0	0	0	1	0	1	2	1	0	0	1	0	1	0	0	0	0	0	0	1	0	0	0
7	Eriobotrya petiolata Hook.f.	2	1	0	0	0	0	0	0	0	2	1	0	0	1	0	1	0	0	0	0	0	0	0	0	0	2
8	Eriobotrya hookeriana Decne.	2	1	0	0	0	0	0	0	0	2	1	0	0	1	0	1	?	?	?	?	1	1	1	1	1	2
9	Eriobotrya salwinensis Hand.-Mazz.	2	1	0	0	0	0	2	0	3	2	0	0	0	0	0	3	1	0	0	1	0	0	1	0	0	2
10	Eriobotrya tengyuehensis W.W.Sm.	1	1	0	0	0	0	2	0	0	0	0	0	0	0	0	2	0	1	0	1	0	1	1	0	0	1
11	Eriobotrya obovata W.W.Sm.	1	1	0	0	0	0	2	0	2	0	0	0	0	1	0	2	0	0	0	1	0	0	1	0	0	2
12	Eriobotrya serrata J.E.Vidal	2	2	0	0	0	0	1	0	1	2	1	1	0	1	0	1	0	0	0	1	0	0	0	0	0	1
13	Eriobotrya crassifolia Q.Fan, S.F.Chen & K.K.Meng	1	0	1	1	2	1	1	0	1	2	1	1	0	1	0	1	0	0	0	1	0	0	1	0	0	1
14	Eriobotrya × daduheensis H.Z.Zhang ex W.B.Liao, Q.Fan & M.Y.Ding	2	1	1	1	2	0	1	0	3	2	0	0	0	0	0	1	0	0	0	1	0	0	1	0	1	0
15	Eriobotrya cavaleriei (H.Lév.) Rehder	1	1	1	1	2	1	0	0	2	2	1	0	1	1	0	1	1	0	1	0	1	0	1	1	0	0
16	Eriobotrya grandiflora Rehder & E.H.Wilson	2	1	1	1	2	1	0	1	2	2	1	1	0	1	0	3	?	?	?	?	0	0	0	0	0	0
17	Eriobotrya laoshanica W.B.Liao, Q.Fan & S.F.Chen	3	2	1	1	2	1	2	0	2	2	1	1	0	1	0	2	?	?	?	?	1	0	1	0	0	0
18	Eriobotrya japonica (Thunb.) Lindl.	3	2	1	1	2	0	2	0	0	2	1	0	0	0	0	2	0	0	0	1	0	0	1	0	0	0
19	Eriobotrya prinoides Rehder & E.H.Wilson	1	1	1	1	2	0	2	0	0	0	0	0	0	0	0	1	0	0	0	0	1	0	2	0	0	0
20	Eriobotrya malipoensis K.C.Kuan	3	2	1	1	2	0	0	0	1	2	1	0	0	0	0	1	0	0	0	0	0	0	0	0	0	0
21	Eriobotrya seguinii (H.Lév.) Cardot ex Guillaumin	0	0	1	1	2	1	1	0	0	2	1	1	0	1	0	1	?	?	?	?	0	0	1	0	0	0
22	Eriobotrya henryi Nakai	1	0	1	0	2	1	0	0	1	2	1	1	0	1	0	2	0	1	0	1	1	0	0	0	0	1
23	Rhaphiolepis × delacourii André	0	0	1	1	2	1	2	0	2	1	0	0	0	1	1	2	2	1	1	2	2	2	2	2	2	1
24	Rhaphiolepis integerrima Hook. & Arn.	0	0	1	1	2	1	0	0	1	1	0	0	0	1	1	3	1	1	1	2	2	2	2	1	1	1
25	Rhaphiolepis indica (L.) Lindl.	0	0	1	1	2	1	2	0	2	1	0	0	0	1	1	2	2	2	2	2	2	2	2	2	2	1
26	Rhaphiolepis ferruginea F.P.Metcalf	1	1	1	1	2	0	2	0	1	1	0	0	0	0	1	0	0	1	1	2	1	2	2	1	1	2
27	Rhaphiolepis jiulongjiangensis P.C.Huang & K.M.Li	0	0	1	1	2	0	2	1	0	1	0	0	1	1	1	1	1	1	0	1	1	2	2	1	1	1
28	Rhaphiolepis lanceolata Hu	0	0	1	1	2	1	2	0	2	1	0	0	1	1	1	2	2	2	2	2	2	2	2	2	2	1
29	Rhaphiolepis umbellata (Thunb.) Makino	1	0	1	1	2	1	0	0	2	1	0	0	0	0	1	3	1	1	1	2	2	2	2	1	1	2
30	Rhaphiolepis umbellata var. liukiuensis Koidz.	1	0	1	1	2	1	0	0	1	1	0	0	0	1	1	2	1	1	1	1	2	2	2	1	1	2
31	Rhaphiolepis wuzhishanensis W.B.Liao, R.H.Miau & Q.Fan	0	0	0	0	1	0	0	0	3	1	0	0	0	1	1	1	2	2	2	2	2	2	2	1	2	1
32	Rhaphiolepis major Cardot	1	1	0	0	1	0	1	0	1	1	0	0	1	1	1	3	2	2	2	2	2	2	2	1	1	1
Abreviations: morphological variables
LS: Leaf length
LW: Leaf Width
UECS: Upper Surface Epidermal Cell Shape
UACW: Upper Surface Anticlinal Wall
UCFP: Upper Surface Cuticular Folding Pattern
UPCW: Upper Surface Periclinal Wall
UP: Upper Surface Papillae
UBT: Upper Surface Base of Fallen Trichome
UWD: Upper Surface Epicuticlar Wax Deposits
LECS: Lower Surface Epidermal Cell Shape
LACW: Lower Surface Anticlinal Wall
LPCW: Lower Surface Periclinal Wall
LBT: Lower Surface Base of Fallen Trichome
LNGT: Lower Surface Non-grandular Trichome
LSDi: Lower Surface Stomata distribution
LWD: Lower Surface Epiculticular Wax Deposits
PSL: Primary Stomata Length
PSW: Primary Stomata width
PSOLL: Primary Stomata Outer Ledge Aperture Length
PSOLW: Primary Stomata Outer Ledge Aperture Width
SSL: Secondary Stomata Length
SSW: Secondary Stomata Width
SSE: Secondary Stomata Ridge Rim Width
SSOLL: Secondary Stomata Outer Ledge Aperture Length
SSOLW: Secondary Stomata Outer Ledge Aperture Width
LSDe: Lower Surface number of stomata per µm2
